# Supplementary material for: Antioxidant Iron Oxide Nanoparticles: Their Biocompatibility and Bioactive Properties
Source: Int J Mol Sci. 2023 Nov 2;24(21):15901. doi: 10.3390/ijms242115901 (PMC10649306; doi:10.3390/ijms242115901)
Supplement: Supplementary file 1 [file ijms-24-15901-s001.zip]

Archive with 1 entries (1 files):
- ijms-2673508-supplementary.pdf
